# Supplementary material for: Tailored Multifaceted Strategy for Implementing Fundamental Evidence-Based Nursing Care: An Evaluation Study
Source: Nurs Rep. 2024 Dec 18;14(4):4070–90. doi: 10.3390/nursrep14040297 (PMC11677046; doi:10.3390/nursrep14040297)
Supplement: Supplementary file 1 [file nursrep-14-00297-s001.zip]

Archive with 1 entries (1 files):
- nursrep-3244735-supplementary.pdf
